# Supplementary material for: Photodegradation Process of Organic Dyes in the Presence of a Manganese-Doped Zinc Sulfide Nanowire Photocatalyst
Source: Materials (Basel). 2021 Oct 6;14(19):5840. doi: 10.3390/ma14195840 (PMC8510231; doi:10.3390/ma14195840)
Supplement: Supplementary file 1 [file materials-14-05840-s001.zip]

Archive with 1 entries (1 files):
- materials-1343453-supplementary.pdf
